# Supplementary material for: Discovery of Novel Thiophene-arylamide Derivatives as DprE1 Inhibitors with Potent Antimycobacterial Activities
Source: J Med Chem. 2021 Apr 14;64(9):6241–61. doi: 10.1021/acs.jmedchem.1c00263 (PMC8154581; doi:10.1021/acs.jmedchem.1c00263)
Supplement: Supplementary file 2 — jm1c00263_si_002.csv [file jm1c00263_si_002.csv]

Compound_ID	SMILES	Minimal inhibit concentration (��g/mL)	Other compound property (optional)
23a	O=C(C1=CC=C(C(NCCC)=O)C=C1)NC2=C(C(NC(OCC)=O)=O)C=CS2	0.2
23b	O=C(C1=CC=C(C(N(C)CC)=O)C=C1)NC2=C(C(NC(OCC)=O)=O)C=CS2	0.95
23c	O=C(C1=CC=C(C(N(CC)CC)=O)C=C1)NC2=C(C(NC(OCC)=O)=O)C=CS2	0.28
23d	O=C(NC1=C(C(NC(OCC)=O)=O)C=CS1)C2=CC=C(C(NC3(C4)C[C@H](C[C@H]4C5)C[C@H]5C3)=O)C=C2	0.12
23e	O=C(NC1=C(C(NC(OCC)=O)=O)C=CS1)C2=CC=C(C(NC3CCCCC3)=O)C=C2	0.5
23f	O=C(NC1=C(C(NC(OCC)=O)=O)C=CS1)C2=CC=C(C(NC3CCC(C)(C)CC3)=O)C=C2	0.94
23g	O=C(NC1=C(C(NC(OCC)=O)=O)C=CS1)C2=CC=C(C(NC3=CC=CC=C3)=O)C=C2	0.12
23h	O=C(NC1=C(C(NC(OCC)=O)=O)C=CS1)C2=CC=C(C(N3CCC3)=O)C=C2	0.84
23i	O=C(NC1=C(C(NC(OCC)=O)=O)C=CS1)C2=CC=C(C(N3CCCC3)=O)C=C2	0.2
23j	O=C(NC1=C(C(NC(OCC)=O)=O)C=CS1)C2=CC=C(C(N3CCCCC3)=O)C=C2	0.02
23k	O=C(NC1=C(C(NC(OCC)=O)=O)C=CS1)C2=CC=C(C(N3CCCCCC3)=O)C=C2	0.22
23l	O=C(NC1=C(C(NC(OCC)=O)=O)C=CS1)C2=CC=C(C(N3CCC(C)CC3)=O)C=C2	0.03
23m	O=C(NC1=C(C(NC(OCC)=O)=O)C=CS1)C2=CC=C(C(N3CCC(OC)CC3)=O)C=C2	0.12
23n	O=C(NC1=C(C(NC(OCC)=O)=O)C=CS1)C2=CC=C(C(N3CCC(F)(F)CC3)=O)C=C2	0.25
23o	O=C(NC1=C(C(NC(OCC)=O)=O)C=CS1)C2=CC=C(C(N3CCOCC3)=O)C=C2	1.66
23p	O=C(NC1=C(C(NC(OCC)=O)=O)C=CS1)C2=CC=C(C(N3CCSCC3)=O)C=C2	0.33
24a	O=C(NC1=C(C(NC(OCC)=O)=O)C=CS1)C2=CC=CC(C(N3CCCCC3)=O)=C2	3.7
24b	O=C(NC1=C(C(NC(OCC)=O)=O)C=CS1)C2=CC=C(C(N3CCCCC3)=O)C=C2F	0.12
24c	O=C(NC1=C(C(NC(OCC)=O)=O)C=CS1)C2=CC=C(C(N3CCCCC3)=O)C=C2Cl	0.45
24d	O=C(NC1=C(C(NC(OCC)=O)=O)C=CS1)C2=CC=C(C(N3CCCCC3)=O)C=C2Br	0.49
24e	O=C(NC1=C(C(NC(OCC)=O)=O)C=CS1)C2=CC=C(C(N3CCCCC3)=O)C=C2[N+]([O-])=O	1.86
24f	O=C(NC1=C(C(NC(OCC)=O)=O)C=CS1)C2=CC=C(C(N3CCCCC3)=O)C(F)=C2	<0.016
24g	O=C(NC1=C(C(NC(OCC)=O)=O)C=CS1)C2=CC=C(C(N3CCCCC3)=O)C(C)=C2	0.12
24h	O=C(NC1=C(C(NC(OCC)=O)=O)C=CS1)C2=CC=C(C=C(C(N3CCCCC3)=O)C=C4)C4=C2	3.13
24i	O=C(NC1=C(C(NC(OCC)=O)=O)C=CS1)C2=CC=C(C3=CC=C(C(N4CCCCC4)=O)C=C3)C=C2	7.76
24j	O=C(NC1=C(C(NC(OCC)=O)=O)C=CS1)C2=CC=C(C(N3CCCCC3)=O)S2	0.14
24k	O=C(NC1=C(C(NC(OCC)=O)=O)C=CS1)C2=COC(C(N3CCCCC3)=O)=C2	0.37
24l	O=C(NC1=C(C(NC(OCC)=O)=O)C=CS1)C2=CC(C(N3CCCCC3)=O)=CN2	1.77
25a	O=C(NC1=C(C(NC(OC)=O)=O)C=CS1)C2=CC=C(C(N3CCCCC3)=O)C=C2	0.19
25b	O=C(NC1=C(C(NC(OC)=O)=O)C=CS1)C2=CC=C(C(N3CCCCC3)=O)C(F)=C2	0.03
25c	O=C(NC1=C(C(NC(NCC)=O)=O)C=CS1)C2=CC=C(C(N3CCCCC3)=O)C=C2	>32
25d	O=C(NC1=C(C(N)=O)C=CS1)C2=CC=C(C(N3CCCCC3)=O)C=C2	>32
25e	O=C(NC1=C(C(N2CC(C(OC)=O)C2)=O)C=CS1)C3=CC=C(C(N4CCCCC4)=O)C=C3	>32
25f	O=C(NC1=C(C(N2CCC(C(OC)=O)CC2)=O)C=CS1)C3=CC=C(C(N4CCCCC4)=O)C=C3	15.51
25g	O=C(NC1=C(C(N2CCN(C(OC)=O)CC2)=O)C=CS1)C3=CC=C(C(N4CCCCC4)=O)C=C3	>32
25h	O=C(NC1=C(C(N2CCN(C(OCC)=O)CC2)=O)C=CS1)C3=CC=C(C(N4CCCCC4)=O)C=C3	>32
25i	O=C(NC1=C(C(NC2=NC=C(C)S2)=O)C=CS1)C3=CC=C(C(N4CCCCC4)=O)C=C3	>32
25j	O=C(NC1=C(C(NC2=NC=CC(C)=N2)=O)C=CS1)C3=CC=C(C(N4CCCCC4)=O)C=C3	1.94
25k	O=C(NC1=C(C(NC2=NC=CC(C)=N2)=O)C=CS1)C3=CC=C(C(N4CCCCC4)=O)C(F)=C3	0.47
25l	O=C(NC1=C(C(NC2=NC=CC(C(F)(F)F)=N2)=O)C=CS1)C3=CC=C(C(N4CCCCC4)=O)C=C3	0.2
25m	O=C(NC1=C(C(NC2=CN=C(C)C=N2)=O)C=CS1)C3=CC=C(C(N4CCCCC4)=O)C=C3	>32
25n	O=C(NC1=C(C(NC2=CC=CC(C)=N2)=O)C=CS1)C3=CC=C(C(N4CCCCC4)=O)C=C3	>32
25o	O=C(NC1=C(C(NC2=NC=CC(C)=C2)=O)C=CS1)C3=CC=C(C(N4CCCCC4)=O)C=C3	>32
25p	O=C(NC1=C(C(NC2=NC(C)=CC(C)=N2)=O)C=CS1)C3=CC=C(C(N4CCCCC4)=O)C=C3	>32
25q	O=C(NC1=C(C(NC2=NC3=C(C=CC(C)=C3)S2)=O)C=CS1)C4=CC=C(C(N5CCCCC5)=O)C=C4	>32
